# Supplementary material for: 5′UTR G-quadruplex structure enhances translation in size dependent manner
Source: Nat Commun. 2024 May 10;15:3963. doi: 10.1038/s41467-024-48247-8 (PMC11087576; doi:10.1038/s41467-024-48247-8)
Supplement: Supplementary file 4 — Source Data [file 41467_2024_48247_MOESM4_ESM.xlsx]

## Sheet: Precondition
10hp control was measured in all the independent experiment as control of systematic error.
Transcription	Translation
96.9029	28.9655
111.175	26.3579
193.994	35.6903
207.087	38.3292		N = 43
192.84	38.4567			Raw data		Normalized
179.475	42.3836			Average	SEM	Average	SEM
173.953	39.84		Transcription	192.392	5.5085	1	0.0286317
186.363	31.4998		Translation	34.991	1.03014	1	0.0294401
153.915	36.0383		*The normalized error was used in all the figures
217.931	34.1607
228.771	35.88
204.206	29.6044
191.46	24.4817
164.913	39.5286
168.954	51.814
167.987	46.6397
118.96	34.4756
209.9	32.1501
140.818	29.1627
207.713	24.7299
234.593	27.5668
196.54	24.8297
188.938	25.4438
170.31	21.9873
181.921	25.4168
192.394	33.1511
223.476	44.466
259.749	37.452
213.988	36.1508
270.001	44.7836
214.163	40.5381
178.709	32.5915
194.513	36.5973
246.115	37.9624
215.21	44.5244
161.415	34.7655
181.344	42.0461
164.137	29.9477
179.538	31.4738
209.978	39.7415
197.376	33.4817
245.44	38.1737
235.671	41.3316

## Sheet: Fig2
Fig 2c	Transcription rate
Test	10hp-cMyc-T	10hp-cMyc-NT
1	1.01988	1.43237
2	0.988599	1.13057				Supplementary Table 3.1: Normalized transcription rate (Fig. 2c)
3	0.879716	1.36071								P-value
4	0.805765	1.65002				Name	Mean	SEM	N value	Control	Template
5	0.686813	1.21513				Control	1	0.028	43
6	0.867499	0.931164				Template	0.874712	0.0889716	6	0.0336466
7		1.06915				Non-template	1.16434	0.120182	12	0.00884324	0.0120926
8		0.980965				*N value means the number of independent events.
9		1.09254				*SEM is presented as 95% confidence limit.
10		1.09849				*P-values are reported by two-sided unpaired t-test.
11		1.13655
12		0.87436
Fig 2e	Translation efficiency
Test	10hp-cMyc-T	10hp-cMyc-NT
1	0.653885	5.52045
2	0.544096	5.04182				Supplementary Table 3.2: Normalized translation efficiency (Fig. 2e)
3	1.08521	4.73663								P-value
4	0.706343	1.85571				Name	Mean	SEM	N value	Control	Template
5	1.36332	6.12124				Control	1	0.03	43
6	1.03321	4.64681				Template	0.897677	0.228999	6	0.294222
7		9.72724				Non-template	5.73151	1.01826	12	5.95366e-05	4.08359e-05
8		6.1469				*N value means the number of independent events.
9		7.92601				*SEM is presented as 95% confidence limit.
10		5.59518				*P-values are reported by two-sided unpaired t-test.
11		5.85848
12		5.60169
Fig 2g	Halftime
Repeat	Transcription	NMM	Translation
1	36	45	67
2	30	39	70
3	30	57	78
Average	32	47	71.6667	(min)
SEM	1.63299	4.32049	2.68052

## Sheet: Fig3
Fig 3c and d
0hp -PQS
			Translation efficiency
	Name	Loop length	test 1	test 2	test 3	test 4	test 5	test 6	test 7	test 8	test 9	test 10	Average	Normalized	Repeat (n)	SEM	Correlation			Supplementary Table 3.3: Normalized translation efficiency (Fig. 3c)
	Control		3.58782	2.79848	2.50846	2.82902	2.20714	2.94226	2.90197	2.7009	2.39894	2.94772	2.78227	1	10	0.113047									P-value
Template	111-T	3	0.240778	0.561892	0.448694								0.417121	0.149921	3	0.076777	0.364819			Name	Loop length	Mean	SEM	N value	Template
	cMyc-T	4	0.102615	0.201253	0.153573								0.152481	0.0548044	3	0.0232535				Control		1	0.113047	10
	222-T	6	0.270287	0.472507	0.372614								0.371802	0.133633	3	0.0476647				111-T	3	0.149921	0.076777	3
	133-T	7	0.353925	0.390666	0.256935								0.333842	0.119989	3	0.0325696				cMyc-T	4	0.0548044	0.0232535	3
	333-T	9	0.317674	0.427308	0.343145								0.362709	0.130364	3	0.027047				222-T	6	0.133633	0.0476647	3
	TTA-T	9	0.564679	0.854617	0.787267								0.735521	0.26436	3	0.0715298				133-T	7	0.119989	0.0325696	3
	AAA-T	9	0.0953649	0.393155	0.12244								0.203653	0.0731968	3	0.0776265				333-T	9	0.130364	0.027047	3
	444-T	12	0.373713	0.427788	0.105644								0.302382	0.108682	3	0.0813227				TTA-T	9	0.26436	0.0715298	3
	555-T	15	0.296383	0.470737	0.456722								0.407947	0.146624	3	0.0456656				AAA-T	9	0.0731968	0.0776265	3
	177-T	15	0.287083	0.315848	0.260083								0.287671	0.103394	3	0.0131461				444-T	12	0.108682	0.0813227	3
	199-T	19	0.543326	0.794444	0.647571								0.66178	0.237856	3	0.0594727				555-T	15	0.146624	0.0456656	3
Non-tempalte	111-NT	3	3.28654	1.89311	3.17758								2.78574	1.00125	3	0.365321	0.882237			177-T	15	0.103394	0.0131461	3
	cMyc-NT	4	4.22695	3.00774	4.2699	3.9782	3.67379						3.83132	1.37705	5	0.207224				199-T	19	0.237856	0.0594727	3
	222-NT	6	4.28448	2.51683	2.96483								3.25538	1.17005	3	0.433196				111-NT	3	1.00125	0.365321	3	0.0294641
	133-NT	7	5.23531	5.77598	4.44069								5.15066	1.85124	3	0.316621				cMyc-NT	4	1.37705	0.207224	5	7.74233e-05
	333-NT	9	3.71742	4.80724	2.8853								3.80332	1.36699	3	0.454361				222-NT	6	1.17005	0.433196	3	0.0309365
	TTA-NT	9	3.37529	4.06538	4.45224								3.9643	1.42484	3	0.257172				133-NT	7	1.85124	0.316621	3	0.00599387
	AAA-NT	9	4.31785	3.47545	3.8888								3.89403	1.39959	3	0.198567				333-NT	9	1.36699	0.454361	3	0.0248333
	444-NT	12	4.4321	3.94234	4.94854								4.44099	1.59618	3	0.237192				TTA-NT	9	1.42484	0.257172	3	0.00615813
	555-NT	15	5.41221	7.61478	5.12345								6.05015	2.17454	3	0.642375				AAA-NT	9	1.39959	0.198567	3	0.0040685
	177-NT	15	6.38787	6.76577	5.65191								6.26852	2.25302	3	0.267024				444-NT	12	1.59618	0.237192	3	0.0050193
	199-NT	19	8.68478	9.9248	10.4952	9.99222	7.57321						9.33404	3.35483	5	0.475503				555-NT	15	2.25302	0.267024	3	0.002465
																				177-NT	15	2.17454	0.642375	3	0.0181006
																				199-NT	19	3.35483	0.475503	5	6.65749e-05
																				*N value means the number of independent events.
																				*SEM is presented as 95% confidence limit.
																				*P-values are reported by two-sided unpaired t-test.

## Sheet: Fig4
Fig 4
			TL efficiency
Name	Hairpin	Loop	Test 1	Test 2	Test 3	Test 4	Test 5	Test 6	Test 7	Test 8	Test 9	Test 10	Test 11	Test 12	Average	repeat	SEM
Control	0		3.58782	2.79848	2.50846	2.82902	2.20714	2.94226	2.90197	2.7009	2.39894	2.94772			2.78227	10	0.113047
111	0	3	3.28654	1.89311	3.17758										2.78574	3	0.365321
cMyc	0	4	4.22695	3.00774	4.2699	3.9782	3.67379								3.83132	5	0.207224
222	0	6	4.28448	2.51683	2.96483										3.25538	3	0.433196
133	0	7	5.23531	5.77598	4.44069										5.15066	3	0.316621
144	0	9	3.54099	4.28612	4.92564										4.25092	3	0.326682
AAA	0	9	4.31785	3.47545	3.8888										3.89403	3	0.198567
TTA	0	9	3.37529	4.06538	4.45224										3.9643	3	0.257172
333	0	9	3.71742	4.80724	2.8853										3.80332	3	0.454361
444	0	12	4.4321	3.94234	4.94854										4.44099	3	0.237192
177	0	15	5.41221	7.61478	5.12345										6.05015	3	0.642375
555	0	15	6.38787	6.76577	5.65191										6.26852	3	0.267024
199	0	19	8.68478	9.9248	10.4952	9.99222	7.57321								9.33404	5	0.475503
Control	4		1.53988	2.18298	1.88953	1.99198	1.67906	1.66726	1.96151	1.5985	1.75667				1.80749	9	0.0666219
111	4	3	2.46439	3.12961	2.52585										2.70662	3	0.173295
cMyc	4	4	4.41479	4.19377	4.18726	3.7613	2.68436								3.84829	5	0.276946
222	4	6	4.86578	3.47508	3.23157										3.85748	3	0.415621
133	4	7	3.47022	4.13707	3.25418										3.62049	3	0.216954
144	4	9	4.03715	4.4326	3.53991										4.00322	3	0.210864
AAA	4	9	6.58077	5.00587	3.75408										5.11357	3	0.667705
TTA	4	9	2.81751	3.75787	3.13114										3.23551	3	0.225704
333	4	9	4.0955	3.91153	3.6884										3.89848	3	0.0961006
444	4	12	6.46719	4.41144	3.79974										4.89279	3	0.658719
177	4	15	8.08226	6.80165	5.52474										6.80288	3	0.602813
555	4	15	8.71644	6.34704	6.10914										7.05754	3	0.679561
199	4	19	5.0839	7.71637	5.67346	6.9705	6.1397								6.31679	5	0.417201
Control	8		0.870633	0.967421	0.887934	1.15443	0.819735	1.07841	1.18512						0.994813	7	0.0508963
111	8	3	2.48498	3.58179	4.39949										3.48876	3	0.452849
cMyc	8	4	5.52544	5.93146	7.02253	6.95441	6.35917								6.3586	5	0.258643
222	8	6	4.6178	4.69456	4.36795										4.5601	3	0.0805071
133	8	7	6.26649	7.11602	7.40411										6.92887	3	0.278814
144	8	9	4.25603	5.03082	5.13517										4.80734	3	0.226409
AAA	8	9	4.5897	6.08352	5.39214										5.35512	3	0.35242
TTA	8	9	6.7254	6.22796	7.03461										6.66266	3	0.191845
333	8	9	6.09002	5.72452	7.10971										6.30808	3	0.338411
444	8	12	4.81916	5.13393	5.30073										5.08461	3	0.115278
177	8	15	5.34106	7.26467	6.44286										6.34953	3	0.454998
555	8	15	7.46928	7.20303	7.71152										7.46128	3	0.119897
199	8	19	11.7267	10.2747	16.1947	12.7968	9.43455								12.0855	5	1.05502
Control	10		1												1		0.03
111	10	3	5.32183	5.8667	5.68263										5.62372	3	0.13066
cMyc	10	4	5.52045	5.04182	4.73663	1.85571	6.12124	4.64681	9.72724	6.1469	7.92601	5.59518	5.85848	5.60169	5.73151	12	0.519522
222	10	6	4.45102	6.70351	4.88748										5.34734	3	0.563132
133	10	7	7.09435	5.62983	8.91411										7.21276	3	0.775621
144	10	9	3.89868	7.54702	4.53436										5.32669	3	0.918747
AAA	10	9	9.97797	6.19671	5.99813										7.39094	3	1.05719
TTA	10	9	2.86289	5.358	12.3566										6.85918	3	2.3201
333	10	9	9.80663	9.90884	5.48302										8.3995	3	1.19089
444	10	12	10.2201	7.1814	6.38131										7.92762	3	0.954731
177	10	15	9.60308	6.98488	6.1345										7.57415	3	0.852212
555	10	15	7.01689	7.75904	11.3866										8.72084	3	1.10226
199	10	19	9.52074	14.3553	18.2287	12.4737									13.6446	4	1.57909
Control	12		1.31854	1.15739	1.30283	1.20663	1.35128	1.63964							1.32939	6	0.0628513
111	12	3	5.52129	6.51586	4.19052										5.40922	3	0.549994
cMyc	12	4	6.22759	7.05399	6.30662	8.36506	5.10014								6.61068	5	0.481469
222	12	6	5.22503	4.84149	5.77252										5.27968	3	0.220577
133	12	7	7.89375	7.08509	5.81419										6.93101	3	0.494177
144	12	9	5.61843	4.78204	6.35359										5.58469	3	0.370672
AAA	12	9	6.62457	4.81257	5.68215										5.70643	3	0.427208
TTA	12	9	12.1225	7.08103	7.19524										8.79958	3	1.35683
333	12	9	5.84785	6.6478	6.36586										6.28717	3	0.191267
444	12	12	5.62538	6.33571	6.95854										6.30654	3	0.314455
177	12	15	7.10334	6.61053	6.52294										6.7456	3	0.147499
555	12	15	11.4819	9.37057	7.35472										9.40239	3	0.972863
199	12	19	11.8157	11.476	14.9217	10.742	8.09752								11.4106	5	0.978161

## Sheet: Fig5c_5d
Fig 5c Transcription
				Normalized								Supplementary Table 3.4: Normalized transcription rate (Fig. 5c)
(10hp)	Test 1	Test 2	Test 3	Test 1	Test 2	Test 3	Average	SEM								P-value
Control	214.918	179.345	184.764	1	1	1	1	0.08108				Name	Mean	SEM	N value	Control
Non-template	237.2	235.709	176.918	1.10368	1.31427	0.957538	1.12516	0.14582				Control	1	0.08108	3
RNA 1	180.818	160.045	155.773	0.841335	0.892386	0.843092	0.858938	0.0567595				Non-template	1.12516	0.14582	3	0.350246
RNA 2	217.282	196.882	177.109	1.011	1.09778	0.958571	1.02245	0.0850842				RNA 1	0.858938	0.0567595	3	0.0137793
RNA 3	212.091	191.027	187.027	0.986845	1.06514	1.01225	1.02141	0.0570858				RNA 2	1.02245	0.0850842	3	0.635791
RNA 4	216.436	234.1	184.218	1.00706	1.3053	0.997048	1.10314	0.107668				RNA 3	1.02141	0.0570858	3	0.451177
RNA 5	224.336	175.545	173.491	1.04382	0.978812	0.938988	0.987207	0.121381				RNA 4	1.10314	0.107668	3	0.415058
RNA 6	196.864	166.973	169.709	0.915993	0.931012	0.91852	0.921842	0.0699334				RNA 5	0.987207	0.121381	3	0.716112
												RNA 6	0.921842	0.0699334	3	0.00350992
												*N value means the number of independent events.
												*SEM is presented as 95% confidence limit.
												*P-values are compared to control and reported by two-sided paired t-test.
Fig 5d Translation efficiency
(10hp)				Normalized
	Test 1	Test 2	Test 3	Test 1	Test 2	Test 3	Average	SEM				Supplementary Table 3.5: Normalized translation efficiency (Fig. 5d)
Control	0.131628	0.131513	0.124113	1	1	1	1	0.0272359								P-value
Non-template	0.68657	0.531871	0.538784	5.21599	4.04424	4.34107	4.53376	0.552281				Name	Mean	SEM	N value	Non-template
RNA 1	0.662013	0.523926	0.497077	5.02943	3.98382	4.00503	4.33943	0.558931				Control	1	0.0272359	3
RNA 2	0.505377	0.423623	0.409081	3.83944	3.22114	3.29603	3.4522	0.328052				Non-template	4.53376	0.552281	3
RNA 3	0.622192	0.46774	0.450487	4.7269	3.5566	3.62964	3.97105	0.597028				RNA 1	4.33943	0.558931	3	0.134855
RNA 4	0.572825	0.429109	0.39639	4.35185	3.26285	3.19378	3.60283	0.592346				RNA 2	3.4522	0.328052	3	0.0213999
RNA 5	0.172932	0.123111	0.112994	1.31379	0.936112	0.91041	1.05344	0.202411				RNA 3	3.97105	0.597028	3	0.0170155
RNA 6	0.334881	0.268385	0.25469	2.54415	2.04074	2.05208	2.21232	0.270933				RNA 4	3.60283	0.592346	3	0.0138676
												RNA 5	1.05344	0.202411	3	0.00436034
												RNA 6	2.21232	0.270933	3	0.00688449	0.00103431	(RNA 5 vs 6)
												*N value means the number of independent events.
												*SEM is presented as 95% confidence limit.
												*P-values are compared to NT and reported by two-sided paired t-test.

## Sheet: Fig5g
Fig 5g. RBS probe binding assay
0hp control RNA
[Probe] (nM)	Test 1	Test 2	Test 3	Test 4	Test 5	Average
0	318	306	286	288	279	295.4
24.2223	536	546	559	556	546	548.6
34.6032	636	656	649	681	677	659.8
49.4332	721	727	718	736	729	726.2
70.6188	1203	1212	1205	1266	1244	1226
100.884	1686	1731	1771	1820	1808	1763.2
144.12	2547	2614	2642	2671	2711	2637
205.886	3634	3682	3793	3852	3828	3757.8
294.122	5351	5412	5463	5517	5586	5465.8
420.175	6646	6794	6753	6855	6800	6769.6
600.25	7644	7650	7665	7519	7484	7592.4
857.5	7769	7750	7697	7720	7747	7736.6
1225	8717	8841	8825	8900	8817	8820
1750	10182	10137	10192	10244	10297	10210.4
0hp cMyc-Template RNA
[Probe] (nM)	Test 1	Test 2	Test 3	Test 4	Test 5	Average
0	297	303	298	302	295	299
24.2223	407	431	440	432	432	428.4
34.6032	422	434	455	446	455	442.4
49.4332	510	533	539	552	557	538.2
70.6188	702	750	766	767	816	760.2
100.884	1005	1062	1070	1124	1170	1086.2
144.12	1386	1434	1534	1555	1620	1505.8
205.886	1941	1992	2026	2089	2245	2058.6
294.122	2859	3096	3171	3280	3454	3172
420.175	3976	4355	4477	4531	4667	4401.2
600.25	5361	5551	5547	5554	5712	5545
857.5	6625	6772	6702	6734	6812	6729
1225	6989	7121	7159	7227	7222	7143.6
1750	7191	7158	7052	7070	7023	7098.8
0hp cMyc-Non template RNA
[Probe] (nM)	Test 1	Test 2	Test 3	Test 4	Test 5	Average
0	341	346	316	328	309	328
24.2223	525	513	533	513	511	519
34.6032	566	576	570	568	568	569.6
49.4332	758	741	749	759	741	749.6
70.6188	998	1026	1011	1029	993	1011.4
100.884	1385	1400	1435	1465	1439	1424.8
144.12	1977	2031	2062	2070	2082	2044.4
205.886	3166	3271	3249	3327	3374	3277.4
294.122	4719	4805	4779	4784	4868	4791
420.175	5919	5897	6016	5985	6029	5969.2
600.25	7237	7277	7419	7316	7292	7308.2
857.5	8680	8786	8694	8657	8737	8710.8
1225	9730	9749	9730	9790	9710	9741.8
1750	9661	9747	9676	9800	9796	9736

## Sheet: Fig 5h
Fig 5h
													Supplementary Table 3.6: Probe intensity (Fig. 5h)
	Name	Test 1	Test 2	Test 3														P-value
No heating	Control	11.4536	12.0068	9.5282										Name	Mean	SEM	N value	Control	Template
	Template	13.7602	12.3048	7.6858									No heating	Control	10.9962	1.30107	3
	Non-template	11.8784	12.4516	10.22										Template	11.2503	3.17153	3	0.851688
Heated	Control	17.3166	18.4354	18.1664										Non-template	11.5167	1.15894	3		0.853976
	Template	19.0314	18.3282	16.7042									Heated	Control	17.9728	0.583986	3
	Non-template	18.554	18.3688	14.0968										Template	18.0213	1.19357	3	0.962791
	Probe only	0.2934	0.2834	0.2628										Non-template	17.0065	2.5216	3		0.33703
														Probe only	0.279867	0.015603	3
													*N value means the number of independent events.
													*SEM is presented as 95% confidence limit.
													*P-values are reported by two-sided paired t-test.

## Sheet: Fig6b
Fig 6h RT PCR
											Supplementary Table 3.7: RT-PCR (Fig. 6b)
	Primer 1			Primer 2												P-value
	Control	CMT	CMNT	Control	CMT	CMNT						Name	Mean	SEM	N value	Control	Template
Test 1	13.4872	14.2281	13.4188	17.4005	17.0905	17.4375					Primer 1	Control	13.359	0.171649	3
Test 2	13.528	13.4709	12.9834	17.2008	17.3697	17.1511						Template	13.3902	0.197186	3	0.883005
Test 3	14.1047	13.5108	13.6911	17.2837	17.0981	17.1732						Non-template	13.4094	0.174694	3	0.828291	0.942195
Test 4	12.8668	13.3258	13.3115	17.1299	17.0323	17.1343					Primer 2	Control	17.1477	0.0734939	3
Test 5	13.265	13.2166	14.1586	17.0329	16.9808	17.3347						Template	17.0688	0.0651503	3	0.290763
Test 6	12.9025	12.5887	12.8928	16.8382	16.8411	17.3177						Non-template	17.2581	0.0458143	3	0.292033	0.0736943
Average	13.359	13.3902	13.4094	17.1477	17.0688	17.2581					*N value means the number of independent events.
SEM	0.171649	0.197186	0.174694	0.0734939	0.0651503	0.0458143					*SEM is presented as 95% confidence limit.
											*P-values are reported by two-sided paired t-test.

## Sheet: Fig6f_6g
Fig 6f DHX36 transcription
With 10hp-CMNT													Supplementary Table 3.8: Normalized transcription rate (Fig. 6f)
[DHX36] (nM)	Test 1	Test 2	Test 3	Average	SEM												P-value
0	1	1	1	1	0.12								Name	Mean	SEM	N value	0 nM
1	1.00995	1.19074	1.18509	1.12859	0.0484552								0 nM DHX36	1	0.12	3
2	0.959178	1.16222	1.15888	1.09342	0.0548113								1 nM	1.12859	0.0484552	3	0.0961478
5	0.975085	1.12758	1.11887	1.07385	0.0403709								2 nM	1.09342	0.0548113	3	0.714705
													5 nM	1.07385	0.0403709	3	0.82587
													*N value means the number of independent events.
													*SEM is presented as 95% confidence limit.
													*P-values are reported by two-sided paired t-test.
Fig 6g DHX36 translation efficiency													Supplementary Table 3.9: Normalized translation efficiency (Fig. 6g)
With 10hp-CMNT																	P-value
[DHX36] (nM)	Test 1	Test 2	Test 3	Average	SEM								Name	Mean	SEM	N value	0 nM
0	1	1	1	1	0.09								0 nM DHX36	1	0.09	3
1	0.779593	0.786434	0.785082	0.783703	0.00170793								1 nM	0.783703	0.00170793	3	9.35127e-05
2	0.65265	0.682588	0.679406	0.671548	0.00775146								2 nM	0.671548	0.00775146	3	0.00434008
5	0.253897	0.220812	0.221268	0.231993	0.00894315								5 nM	0.231993	0.00894315	3	0.00215295
													*N value means the number of independent events.
													*SEM is presented as 95% confidence limit.
													*P-values are reported by two-sided paired t-test.

## Sheet: Fig7
Fig 7e E coli translation
										Supplementary Table 3.10: Normalized translation (Fig. 7e)
	Test 1	Test 2	Test 3	Avareage										P-value
Control	1.74505	1.61146	1.45998	1.6055						Name	Mean	SEM	N value	Template
111-T	0.840876	1.48832	0.911849	1.08035						Control	1.60251	0.142538	3
CMYC-T	0.790752	1.48065	0.981729	1.08438						111-T	1.08035	0.289929	3
555-T	1.16969	2.01808	1.35193	1.51324						cMyc-T	1.08438	0.290854	5
222-T	2.1747	4.41688	2.36501	2.98553						555-T	1.51324	0.364649	3
133-T	0.875203	1.33101	0.885145	1.03045						222-T	2.98553	1.0151	3
TTA-T	1.60299	2.41451	1.05068	1.68939						133-T	1.03045	0.212566	3
199-T	1.10729	2.12062	1.40873	1.54555						TTA-T	1.68939	0.560122	3
111-NT	1.02352	2.93676	1.69784	1.88604						199-T	1.54555	0.424851	3
CMYC-NT	2.40815	4.27641	2.58086	3.08847						111-NT	1.88604	0.792331	3	0.248208
555-NT	3.13434	5.3236	3.6488	4.03558						cMyc-NT	3.08847	0.842956	3	0.0335879
222-NT	3.45943	5.85425	3.85219	4.38862						555-NT	4.03558	0.934673	3	0.0236824
133-NT	3.66653	5.93512	3.89632	4.49932						222-NT	4.38862	1.04868	3	0.245563
TTA-NT	3.67649	6.38221	4.00333	4.68734						133-NT	4.49932	1.01959	3	0.00923831
199-NT	4.56609	7.75548	4.91829	5.74662						TTA-NT	4.68734	1.20586	3	0.0332562
										199-NT	5.74662	1.42773	3	0.0162859
										*N value means the number of independent events.
										*SEM is presented as 95% confidence limit.
										*P-values are reported by two-sided paired t-test.

[truncated: 7 more sheets: Supple Fig1a, Supple Fig 1d, Supple Fig2b, Supple Fig3b, Supple Fig5d, Supple Fig6, Supple Fig7d]
